# Supplementary material for: Territorially Stratified Modeling for Sustainable Management of Free-Roaming Cat Populations in Spain: A National Approach to Urban and Rural Environmental Planning
Source: Animals (Basel). 2025 Aug 4;15(15):2278. doi: 10.3390/ani15152278 (PMC12345437; doi:10.3390/ani15152278)
Supplement: Supplementary file 1 [file animals-15-02278-s001.zip]

Archive with 5 entries (5 files):
- Supplementary Table S5.pdf
- Supplementary Table S1.pdf
- Supplementary Table S2.pdf
- Supplementary Table S3.pdf
- Supplementary Table S4.pdf
